# Supplementary material for: Does Intragroup Conflict Intensity Matter? The Moderating Effects of Conflict Management on Emotional Exhaustion and Work Engagement
Source: Front Psychol. 2021 May 31;12:614001. doi: 10.3389/fpsyg.2021.614001 (PMC8202687; doi:10.3389/fpsyg.2021.614001)
Supplement: Supplementary file 2 [file Data_Sheet_2.zip]

Archive with 2 entries (2 files):
- Datasheets/RelationshipConDesign_Final_.sav
- Datasheets/TaskConflictDesign_Final.sav
